# Supplementary material for: Empirically classifying network mechanisms
Source: Sci Rep. 2021 Oct 15;11:20501. doi: 10.1038/s41598-021-99251-7 (PMC8519944; doi:10.1038/s41598-021-99251-7)
Supplement: Supplementary file 2 — Supplementary Table S1. [file 41598_2021_99251_MOESM2_ESM.csv]

Network_Property	Weight
In	0.0735368
Out	0.07399402
EntropyIn	0.07145238
EntropyOut	0.07081569
ClusteringCoefficient	0.06012968
PageRank	0.0448072
Communities	0.02497936
Motifs3	0.07331251
Motifs4	0.06970294
Indirect_In	0.05043588
Indirect_Out	0.0004016
Indirect_EntropyIn	0.05637527
Indirect_EntropyOut	0.05618782
Indirect_ClusteringCoefficient	0.05404901
Indirect_PageRank	0.05043471
Indirect_Communities	0.05581067
Indirect_Motifs3	0.05682703
Indirect_Motifs4	0.05674744
