# Supplementary material for: Empirically classifying network mechanisms
Source: Sci Rep. 2021 Oct 15;11:20501. doi: 10.1038/s41598-021-99251-7 (PMC8519944; doi:10.1038/s41598-021-99251-7)
Supplement: Supplementary file 3 — Supplementary Table S2. [file 41598_2021_99251_MOESM3_ESM.csv]

Type	ID	Kind	Name	Weighted	Directed	Nodes	Edges	uid	name_test	Source	Classification
Academia	3	Empirical	eies_relations	FALSE	TRUE	32	768	3_eies_relations_32_768	Academia_1	Rpackage_networkdata	Unknown
Academia	11	Empirical	insna	FALSE	TRUE	60	94	11_insna_60_94	Academia_8	Rpackage_networkdata	Unknown
Academia	3	Empirical	igraphdata_UKfaculty	FALSE	TRUE	81	817	3_igraphdata_UKfaculty_81_817	Academia_132	Rpackage_igraphdata	DM
Animals	6	Empirical	hens	FALSE	TRUE	32	496	6_hens_32_496	Animals_4	Rpackage_networkdata	Unknown
Brains	6	Empirical	igraphdata_macaque	FALSE	TRUE	45	463	6_igraphdata_macaque_45_463	Brains_134	Rpackage_igraphdata	Unknown
Business	5	Empirical	ffe_influence	FALSE	TRUE	28	192	5_ffe_influence_28_192	Business_3	Rpackage_networkdata	Unknown
Business	8	Empirical	ht_advice	FALSE	TRUE	21	190	8_ht_advice_21_190	Business_5	Rpackage_networkdata	Unknown
Business	10	Empirical	ht_reports	FALSE	TRUE	21	20	10_ht_reports_21_20	Business_7	Rpackage_networkdata	Unknown
Business	12	Empirical	law_advice	FALSE	TRUE	71	892	12_law_advice_71_892	Business_9	Rpackage_networkdata	NM
Business	13	Empirical	law_cowork	FALSE	TRUE	71	1104	13_law_cowork_71_1104	Business_10	Rpackage_networkdata	Unknown
Business	16	Empirical	tailor_work	FALSE	TRUE	39	211	16_tailor_work_39_211	Business_12	Rpackage_networkdata	Unknown
Crime	3	Empirical	covert_1_Greece-Bombing	FALSE	FALSE	18	36	3_covert_1_Greece-Bombing_18_36	Crime_135	Rpackage_networkdata	Unknown
Crime	4	Empirical	covert_2_9-11-hijacking	FALSE	FALSE	60	251	4_covert_2_9-11-hijacking_60_251	Crime_136	Rpackage_networkdata	Unknown
Crime	5	Empirical	covert_14_Cocaine-Smuggling	FALSE	FALSE	28	80	5_covert_14_Cocaine-Smuggling_28_80	Crime_137	Rpackage_networkdata	Unknown
Crime	6	Empirical	covert_29_Madoff	FALSE	FALSE	61	121	6_covert_29_Madoff_61_121	Crime_138	Rpackage_networkdata	Unknown
Food Webs	17	Empirical	igraphdata_foodwebs_Bay	FALSE	TRUE	37	178	17_igraphdata_foodwebs_Bay_37_178	Food Webs_13	Rpackage_igraphdata	Unknown
Food Webs	18	Empirical	igraphdata_foodwebs_Bay	FALSE	TRUE	37	209	18_igraphdata_foodwebs_Bay_37_209	Food Webs_14	Rpackage_igraphdata	Unknown
Food Webs	19	Empirical	igraphdata_foodwebs_Bay	FALSE	TRUE	37	215	19_igraphdata_foodwebs_Bay_37_215	Food Webs_15	Rpackage_igraphdata	Unknown
Food Webs	20	Empirical	igraphdata_foodwebs_Bay	FALSE	TRUE	39	177	20_igraphdata_foodwebs_Bay_39_177	Food Webs_16	Rpackage_igraphdata	Unknown
Food Webs	21	Empirical	igraphdata_foodwebs_Creek	FALSE	TRUE	24	125	21_igraphdata_foodwebs_Creek_24_125	Food Webs_17	Rpackage_igraphdata	Unknown
Food Webs	22	Empirical	igraphdata_foodwebs_Creek	FALSE	TRUE	24	100	22_igraphdata_foodwebs_Creek_24_100	Food Webs_18	Rpackage_igraphdata	Unknown
Food Webs	23	Empirical	igraphdata_foodwebs_Pond	FALSE	TRUE	24	82	23_igraphdata_foodwebs_Pond_24_82	Food Webs_19	Rpackage_igraphdata	Unknown
Food Webs	24	Empirical	igraphdata_foodwebs_Lake	FALSE	TRUE	39	221	24_igraphdata_foodwebs_Lake_39_221	Food Webs_20	Rpackage_igraphdata	NM
Food Webs	25	Empirical	igraphdata_foodwebs_Estuary	FALSE	TRUE	46	400	25_igraphdata_foodwebs_Estuary_46_400	Food Webs_21	Rpackage_igraphdata	Unknown
Food Webs	26	Empirical	igraphdata_foodwebs_Bay	FALSE	TRUE	35	220	26_igraphdata_foodwebs_Bay_35_220	Food Webs_22	Rpackage_igraphdata	Unknown
Food Webs	27	Empirical	igraphdata_foodwebs_Watershed	FALSE	TRUE	20	53	27_igraphdata_foodwebs_Watershed_20_53	Food Webs_23	Rpackage_igraphdata	Unknown
Food Webs	28	Empirical	igraphdata_foodwebs_River	FALSE	TRUE	54	356	28_igraphdata_foodwebs_River_54_356	Food Webs_24	Rpackage_igraphdata	Unknown
Food Webs	31	Empirical	igraphdata_foodwebs_Forest	FALSE	TRUE	71	640	31_igraphdata_foodwebs_Forest_71_640	Food Webs_25	Rpackage_igraphdata	Unknown
Food Webs	32	Empirical	igraphdata_foodwebs_Forest	FALSE	TRUE	71	631	32_igraphdata_foodwebs_Forest_71_631	Food Webs_26	Rpackage_igraphdata	Unknown
Food Webs	33	Empirical	igraphdata_foodwebs_Graminoids	FALSE	TRUE	69	915	33_igraphdata_foodwebs_Graminoids_69_915	Food Webs_27	Rpackage_igraphdata	Unknown
Food Webs	34	Empirical	igraphdata_foodwebs_Graminoids	FALSE	TRUE	69	916	34_igraphdata_foodwebs_Graminoids_69_916	Food Webs_28	Rpackage_igraphdata	Unknown
Food Webs	35	Empirical	igraphdata_foodwebs_Estuary	FALSE	TRUE	97	1491	35_igraphdata_foodwebs_Estuary_97_1491	Food Webs_29	Rpackage_igraphdata	Unknown
Food Webs	36	Empirical	igraphdata_foodwebs_Estuary	FALSE	TRUE	97	1492	36_igraphdata_foodwebs_Estuary_97_1492	Food Webs_30	Rpackage_igraphdata	Unknown
Food Webs	38	Empirical	enaR_troModels_Marine Coprophagy	FALSE	TRUE	4	4	38_enaR_troModels_Marine Coprophagy_4_4	Food Webs_31	Rpackage_enaR	Unknown
Food Webs	39	Empirical	enaR_troModels_Lake	FALSE	TRUE	4	6	39_enaR_troModels_Lake_4_6	Food Webs_32	Rpackage_enaR	Unknown
Food Webs	40	Empirical	enaR_troModels_Lake	FALSE	TRUE	5	9	40_enaR_troModels_Lake_5_9	Food Webs_33	Rpackage_enaR	Unknown
Food Webs	41	Empirical	enaR_troModels_Lake	FALSE	TRUE	5	10	41_enaR_troModels_Lake_5_10	Food Webs_34	Rpackage_enaR	ER
Food Webs	42	Empirical	enaR_troModels_Lake	FALSE	TRUE	5	9	42_enaR_troModels_Lake_5_9	Food Webs_35	Rpackage_enaR	ER
Food Webs	43	Empirical	enaR_troModels_Spring	FALSE	TRUE	5	8	43_enaR_troModels_Spring_5_8	Food Webs_36	Rpackage_enaR	Unknown
Food Webs	44	Empirical	enaR_troModels_Spring	FALSE	TRUE	5	7	44_enaR_troModels_Spring_5_7	Food Webs_37	Rpackage_enaR	Unknown
Food Webs	45	Empirical	enaR_troModels_Sea	FALSE	TRUE	6	9	45_enaR_troModels_Sea_6_9	Food Webs_38	Rpackage_enaR	ER
Food Webs	46	Empirical	enaR_troModels_Reef	FALSE	TRUE	6	12	46_enaR_troModels_Reef_6_12	Food Webs_39	Rpackage_enaR	ER
Food Webs	47	Empirical	enaR_troModels_Bay	FALSE	TRUE	9	24	47_enaR_troModels_Bay_9_24	Food Webs_40	Rpackage_enaR	Unknown
Food Webs	48	Empirical	enaR_troModels_Bay	FALSE	TRUE	12	32	48_enaR_troModels_Bay_12_32	Food Webs_41	Rpackage_enaR	Unknown
Food Webs	49	Empirical	enaR_troModels_Sea	FALSE	TRUE	12	34	49_enaR_troModels_Sea_12_34	Food Webs_42	Rpackage_enaR	ER
Food Webs	50	Empirical	enaR_troModels_Estuary	FALSE	TRUE	13	39	50_enaR_troModels_Estuary_13_39	Food Webs_43	Rpackage_enaR	Unknown
Food Webs	51	Empirical	enaR_troModels_Mangrove	FALSE	TRUE	14	43	51_enaR_troModels_Mangrove_14_43	Food Webs_44	Rpackage_enaR	Unknown
Food Webs	52	Empirical	enaR_troModels_Mangrove	FALSE	TRUE	14	43	52_enaR_troModels_Mangrove_14_43	Food Webs_45	Rpackage_enaR	Unknown
Food Webs	53	Empirical	enaR_troModels_Sea	FALSE	TRUE	15	39	53_enaR_troModels_Sea_15_39	Food Webs_46	Rpackage_enaR	Unknown
Food Webs	54	Empirical	enaR_troModels_Estuary	FALSE	TRUE	15	43	54_enaR_troModels_Estuary_15_43	Food Webs_47	Rpackage_enaR	ER
Food Webs	55	Empirical	enaR_troModels_Estuary	FALSE	TRUE	15	38	55_enaR_troModels_Estuary_15_38	Food Webs_48	Rpackage_enaR	Unknown
Food Webs	56	Empirical	enaR_troModels_Upwelling	FALSE	TRUE	16	58	56_enaR_troModels_Upwelling_16_58	Food Webs_49	Rpackage_enaR	NM
Food Webs	57	Empirical	enaR_troModels_Upwelling	FALSE	TRUE	16	57	57_enaR_troModels_Upwelling_16_57	Food Webs_50	Rpackage_enaR	Unknown
Food Webs	58	Empirical	enaR_troModels_River	FALSE	TRUE	21	82	58_enaR_troModels_River_21_82	Food Webs_51	Rpackage_enaR	NM
Food Webs	59	Empirical	enaR_troModels_River	FALSE	TRUE	21	61	59_enaR_troModels_River_21_61	Food Webs_52	Rpackage_enaR	Unknown
Food Webs	60	Empirical	enaR_troModels_Lagoon	FALSE	TRUE	21	55	60_enaR_troModels_Lagoon_21_55	Food Webs_53	Rpackage_enaR	NM
Food Webs	61	Empirical	enaR_troModels_Upwelling	FALSE	TRUE	24	120	61_enaR_troModels_Upwelling_24_120	Food Webs_54	Rpackage_enaR	Unknown
Food Webs	62	Empirical	enaR_troModels_Estuary	FALSE	TRUE	25	104	62_enaR_troModels_Estuary_25_104	Food Webs_55	Rpackage_enaR	Unknown
Food Webs	63	Empirical	enaR_troModels_Estuary	FALSE	TRUE	25	99	63_enaR_troModels_Estuary_25_99	Food Webs_56	Rpackage_enaR	Unknown
Food Webs	64	Empirical	enaR_troModels_Estuary	FALSE	TRUE	25	98	64_enaR_troModels_Estuary_25_98	Food Webs_57	Rpackage_enaR	Unknown
Food Webs	65	Empirical	enaR_troModels_Swamp	FALSE	TRUE	26	132	65_enaR_troModels_Swamp_26_132	Food Webs_58	Rpackage_enaR	Unknown
Food Webs	66	Empirical	enaR_troModels_Estuary	FALSE	TRUE	30	82	66_enaR_troModels_Estuary_30_82	Food Webs_59	Rpackage_enaR	Unknown
Food Webs	67	Empirical	enaR_troModels_Estuary	FALSE	TRUE	30	102	67_enaR_troModels_Estuary_30_102	Food Webs_60	Rpackage_enaR	Unknown
Food Webs	68	Empirical	enaR_troModels_Estuary	FALSE	TRUE	30	77	68_enaR_troModels_Estuary_30_77	Food Webs_61	Rpackage_enaR	Unknown
Food Webs	69	Empirical	enaR_troModels_Estuary	FALSE	TRUE	30	86	69_enaR_troModels_Estuary_30_86	Food Webs_62	Rpackage_enaR	Unknown
Food Webs	70	Empirical	enaR_troModels_Gulf	FALSE	TRUE	31	332	70_enaR_troModels_Gulf_31_332	Food Webs_63	Rpackage_enaR	Unknown
Food Webs	71	Empirical	enaR_troModels_Sea Floor	FALSE	TRUE	31	340	71_enaR_troModels_Sea Floor_31_340	Food Webs_64	Rpackage_enaR	Unknown
Food Webs	72	Empirical	enaR_troModels_Bight	FALSE	TRUE	32	375	72_enaR_troModels_Bight_32_375	Food Webs_65	Rpackage_enaR	Unknown
Food Webs	73	Empirical	enaR_troModels_Bay	FALSE	TRUE	32	158	73_enaR_troModels_Bay_32_158	Food Webs_66	Rpackage_enaR	NM
Food Webs	74	Empirical	enaR_troModels_Bight	FALSE	TRUE	33	378	74_enaR_troModels_Bight_33_378	Food Webs_67	Rpackage_enaR	Unknown
Food Webs	75	Empirical	enaR_troModels_Bay	FALSE	TRUE	36	122	75_enaR_troModels_Bay_36_122	Food Webs_68	Rpackage_enaR	Unknown
Food Webs	76	Empirical	enaR_troModels_Estuary	FALSE	TRUE	43	348	76_enaR_troModels_Estuary_43_348	Food Webs_69	Rpackage_enaR	NM
Food Webs	77	Empirical	enaR_troModels_Estuary	FALSE	TRUE	49	386	77_enaR_troModels_Estuary_49_386	Food Webs_70	Rpackage_enaR	Unknown
Food Webs	78	Empirical	enaR_troModels_River	FALSE	TRUE	51	197	78_enaR_troModels_River_51_197	Food Webs_71	Rpackage_enaR	DM
Food Webs	79	Empirical	enaR_troModels_River	FALSE	TRUE	51	218	79_enaR_troModels_River_51_218	Food Webs_72	Rpackage_enaR	Unknown
Food Webs	80	Empirical	enaR_troModels_River	FALSE	TRUE	51	181	80_enaR_troModels_River_51_181	Food Webs_73	Rpackage_enaR	Unknown
Food Webs	81	Empirical	enaR_troModels_River	FALSE	TRUE	51	201	81_enaR_troModels_River_51_201	Food Webs_74	Rpackage_enaR	Unknown
Food Webs	82	Empirical	enaR_troModels_River	FALSE	TRUE	51	127	82_enaR_troModels_River_51_127	Food Webs_75	Rpackage_enaR	Unknown
Food Webs	83	Empirical	enaR_troModels_River	FALSE	TRUE	51	203	83_enaR_troModels_River_51_203	Food Webs_76	Rpackage_enaR	Unknown
Food Webs	84	Empirical	enaR_troModels_Bight	FALSE	TRUE	59	276	84_enaR_troModels_Bight_59_276	Food Webs_77	Rpackage_enaR	Unknown
Food Webs	85	Empirical	enaR_troModels_Graminoids	FALSE	TRUE	66	793	85_enaR_troModels_Graminoids_66_793	Food Webs_78	Rpackage_enaR	Unknown
Food Webs	86	Empirical	enaR_troModels_Graminoids	FALSE	TRUE	66	793	86_enaR_troModels_Graminoids_66_793	Food Webs_79	Rpackage_enaR	Unknown
Food Webs	87	Empirical	enaR_troModels_Cypress	FALSE	TRUE	68	545	87_enaR_troModels_Cypress_68_545	Food Webs_80	Rpackage_enaR	DM
Food Webs	88	Empirical	enaR_troModels_Cypress	FALSE	TRUE	68	554	88_enaR_troModels_Cypress_68_554	Food Webs_81	Rpackage_enaR	Unknown
Food Webs	89	Empirical	enaR_troModels_Lake	FALSE	TRUE	74	1220	89_enaR_troModels_Lake_74_1220	Food Webs_82	Rpackage_enaR	Unknown
Food Webs	90	Empirical	enaR_troModels_Lake	FALSE	TRUE	76	1255	90_enaR_troModels_Lake_76_1255	Food Webs_83	Rpackage_enaR	Unknown
Food Webs	91	Empirical	enaR_troModels_Bay	FALSE	TRUE	74	1156	91_enaR_troModels_Bay_74_1156	Food Webs_84	Rpackage_enaR	Unknown
Food Webs	92	Empirical	enaR_troModels_Bay	FALSE	TRUE	80	1353	92_enaR_troModels_Bay_80_1353	Food Webs_85	Rpackage_enaR	Unknown
Food Webs	93	Empirical	enaR_troModels_Mangrove	FALSE	TRUE	94	1340	93_enaR_troModels_Mangrove_94_1340	Food Webs_86	Rpackage_enaR	Unknown
Food Webs	94	Empirical	enaR_troModels_Mangrove	FALSE	TRUE	94	1339	94_enaR_troModels_Mangrove_94_1339	Food Webs_87	Rpackage_enaR	DM
Friendship	4	Empirical	ffe_elite	FALSE	TRUE	28	166	4_ffe_elite_28_166	Friendship_2	Rpackage_networkdata	Unknown
Friendship	9	Empirical	ht_friends	FALSE	TRUE	21	102	9_ht_friends_21_102	Friendship_6	Rpackage_networkdata	Unknown
Friendship	14	Empirical	law_friends	FALSE	TRUE	71	575	14_law_friends_71_575	Friendship_11	Rpackage_networkdata	DM_NM
Friendship	2	Empirical	igraphdata_karate	FALSE	FALSE	34	156	2_igraphdata_karate_34_156	Friendship_131	Rpackage_igraphdata	Unknown
Politics	7	Empirical	US_Senate_JointPressReleases	FALSE	FALSE	92	954	7_US_Senate_JointPressReleases_92_954	Politics_139	github.com/briatte/parlnet	Unknown
Politics	1	Empirical	parlnet_conet_at1995	FALSE	TRUE	82	578	1_parlnet_conet_at1995_82_578	Politics_149	github.com/briatte/parlnet	DM
Politics	2	Empirical	parlnet_conet_at1999	FALSE	TRUE	82	578	2_parlnet_conet_at1999_82_578	Politics_150	github.com/briatte/parlnet	Unknown
Politics	3	Empirical	parlnet_conet_at2002	FALSE	TRUE	82	578	3_parlnet_conet_at2002_82_578	Politics_151	github.com/briatte/parlnet	Unknown
Politics	4	Empirical	parlnet_conet_at2006	FALSE	TRUE	82	578	4_parlnet_conet_at2006_82_578	Politics_152	github.com/briatte/parlnet	Unknown
Politics	5	Empirical	parlnet_conet_at2008	FALSE	TRUE	82	578	5_parlnet_conet_at2008_82_578	Politics_153	github.com/briatte/parlnet	Unknown
Politics	6	Empirical	parlnet_conet_at2013	FALSE	TRUE	82	578	6_parlnet_conet_at2013_82_578	Politics_154	github.com/briatte/parlnet	DM
Politics	7	Empirical	parlnet_conet_be_ch2014	FALSE	TRUE	82	578	7_parlnet_conet_be_ch2014_82_578	Politics_155	github.com/briatte/parlnet	DM
Politics	8	Empirical	parlnet_conet_bg2005	FALSE	TRUE	82	578	8_parlnet_conet_bg2005_82_578	Politics_156	github.com/briatte/parlnet	Unknown
Politics	9	Empirical	parlnet_conet_bg2009	FALSE	TRUE	82	578	9_parlnet_conet_bg2009_82_578	Politics_157	github.com/briatte/parlnet	Unknown
Politics	10	Empirical	parlnet_conet_bg2013	FALSE	TRUE	82	578	10_parlnet_conet_bg2013_82_578	Politics_158	github.com/briatte/parlnet	Unknown
Politics	11	Empirical	parlnet_conet_bg2014	FALSE	TRUE	82	578	11_parlnet_conet_bg2014_82_578	Politics_159	github.com/briatte/parlnet	Unknown
Politics	12	Empirical	parlnet_conet_ch_cn1995	FALSE	TRUE	82	578	12_parlnet_conet_ch_cn1995_82_578	Politics_160	github.com/briatte/parlnet	DM
Politics	13	Empirical	parlnet_conet_ch_cn1999	FALSE	TRUE	82	578	13_parlnet_conet_ch_cn1999_82_578	Politics_161	github.com/briatte/parlnet	DM
Politics	14	Empirical	parlnet_conet_ch_cn2003	FALSE	TRUE	82	578	14_parlnet_conet_ch_cn2003_82_578	Politics_162	github.com/briatte/parlnet	Unknown
Politics	15	Empirical	parlnet_conet_ch_cn2007	FALSE	TRUE	82	578	15_parlnet_conet_ch_cn2007_82_578	Politics_163	github.com/briatte/parlnet	DM
Politics	16	Empirical	parlnet_conet_ch_cn2011	FALSE	TRUE	82	578	16_parlnet_conet_ch_cn2011_82_578	Politics_164	github.com/briatte/parlnet	DM
Politics	17	Empirical	parlnet_conet_ch_cs1995	FALSE	TRUE	82	578	17_parlnet_conet_ch_cs1995_82_578	Politics_165	github.com/briatte/parlnet	Unknown
Politics	18	Empirical	parlnet_conet_ch_cs1999	FALSE	TRUE	82	578	18_parlnet_conet_ch_cs1999_82_578	Politics_166	github.com/briatte/parlnet	DM
Politics	19	Empirical	parlnet_conet_ch_cs2003	FALSE	TRUE	82	578	19_parlnet_conet_ch_cs2003_82_578	Politics_167	github.com/briatte/parlnet	DM
Politics	20	Empirical	parlnet_conet_ch_cs2007	FALSE	TRUE	82	578	20_parlnet_conet_ch_cs2007_82_578	Politics_168	github.com/briatte/parlnet	DM
Politics	21	Empirical	parlnet_conet_ch_cs2011	FALSE	TRUE	82	578	21_parlnet_conet_ch_cs2011_82_578	Politics_169	github.com/briatte/parlnet	DM
Politics	22	Empirical	parlnet_conet_cz_po1996	FALSE	TRUE	82	578	22_parlnet_conet_cz_po1996_82_578	Politics_170	github.com/briatte/parlnet	Unknown
Politics	23	Empirical	parlnet_conet_cz_po1998	FALSE	TRUE	82	578	23_parlnet_conet_cz_po1998_82_578	Politics_171	github.com/briatte/parlnet	Unknown
Politics	24	Empirical	parlnet_conet_cz_po2002	FALSE	TRUE	82	578	24_parlnet_conet_cz_po2002_82_578	Politics_172	github.com/briatte/parlnet	DM
Politics	25	Empirical	parlnet_conet_cz_po2006	FALSE	TRUE	82	578	25_parlnet_conet_cz_po2006_82_578	Politics_173	github.com/briatte/parlnet	DM
Politics	26	Empirical	parlnet_conet_cz_po2010	FALSE	TRUE	82	578	26_parlnet_conet_cz_po2010_82_578	Politics_174	github.com/briatte/parlnet	DM
Politics	27	Empirical	parlnet_conet_cz_po2013	FALSE	TRUE	82	578	27_parlnet_conet_cz_po2013_82_578	Politics_175	github.com/briatte/parlnet	DM
Politics	28	Empirical	parlnet_conet_cz_se1996	FALSE	TRUE	82	578	28_parlnet_conet_cz_se1996_82_578	Politics_176	github.com/briatte/parlnet	Unknown
Politics	29	Empirical	parlnet_conet_cz_se1998	FALSE	TRUE	82	578	29_parlnet_conet_cz_se1998_82_578	Politics_177	github.com/briatte/parlnet	Unknown
Politics	30	Empirical	parlnet_conet_cz_se2002	FALSE	TRUE	82	578	30_parlnet_conet_cz_se2002_82_578	Politics_178	github.com/briatte/parlnet	DM
Politics	31	Empirical	parlnet_conet_cz_se2006	FALSE	TRUE	82	578	31_parlnet_conet_cz_se2006_82_578	Politics_179	github.com/briatte/parlnet	Unknown
Politics	32	Empirical	parlnet_conet_cz_se2010	FALSE	TRUE	82	578	32_parlnet_conet_cz_se2010_82_578	Politics_180	github.com/briatte/parlnet	DM
Politics	33	Empirical	parlnet_conet_cz_se2013	FALSE	TRUE	82	578	33_parlnet_conet_cz_se2013_82_578	Politics_181	github.com/briatte/parlnet	Unknown
Politics	34	Empirical	parlnet_conet_dk2004	FALSE	TRUE	82	578	34_parlnet_conet_dk2004_82_578	Politics_182	github.com/briatte/parlnet	Unknown
Politics	35	Empirical	parlnet_conet_dk2005	FALSE	TRUE	82	578	35_parlnet_conet_dk2005_82_578	Politics_183	github.com/briatte/parlnet	Unknown
Politics	36	Empirical	parlnet_conet_dk2007	FALSE	TRUE	82	578	36_parlnet_conet_dk2007_82_578	Politics_184	github.com/briatte/parlnet	Unknown
Politics	37	Empirical	parlnet_conet_dk2011	FALSE	TRUE	82	578	37_parlnet_conet_dk2011_82_578	Politics_185	github.com/briatte/parlnet	Unknown
Politics	38	Empirical	parlnet_conet_dk2015	FALSE	TRUE	82	578	38_parlnet_conet_dk2015_82_578	Politics_186	github.com/briatte/parlnet	Unknown
Politics	39	Empirical	parlnet_conet_ee2007	FALSE	TRUE	82	578	39_parlnet_conet_ee2007_82_578	Politics_187	github.com/briatte/parlnet	Unknown
Politics	40	Empirical	parlnet_conet_ee2011	FALSE	TRUE	82	578	40_parlnet_conet_ee2011_82_578	Politics_188	github.com/briatte/parlnet	Unknown
Politics	41	Empirical	parlnet_conet_ee2015	FALSE	TRUE	82	578	41_parlnet_conet_ee2015_82_578	Politics_189	github.com/briatte/parlnet	DM
Politics	42	Empirical	parlnet_conet_fi1999	FALSE	TRUE	82	578	42_parlnet_conet_fi1999_82_578	Politics_190	github.com/briatte/parlnet	DM
Politics	43	Empirical	parlnet_conet_fi2003	FALSE	TRUE	82	578	43_parlnet_conet_fi2003_82_578	Politics_191	github.com/briatte/parlnet	DM
Politics	44	Empirical	parlnet_conet_fi2007	FALSE	TRUE	82	578	44_parlnet_conet_fi2007_82_578	Politics_192	github.com/briatte/parlnet	DM
Politics	45	Empirical	parlnet_conet_fi2011	FALSE	TRUE	82	578	45_parlnet_conet_fi2011_82_578	Politics_193	github.com/briatte/parlnet	Unknown
Politics	46	Empirical	parlnet_conet_fr_an1997	FALSE	TRUE	82	578	46_parlnet_conet_fr_an1997_82_578	Politics_194	github.com/briatte/parlnet	DM
Politics	47	Empirical	parlnet_conet_fr_an2002	FALSE	TRUE	82	578	47_parlnet_conet_fr_an2002_82_578	Politics_195	github.com/briatte/parlnet	Unknown
Politics	48	Empirical	parlnet_conet_fr_an2007	FALSE	TRUE	82	578	48_parlnet_conet_fr_an2007_82_578	Politics_196	github.com/briatte/parlnet	Unknown
Politics	49	Empirical	parlnet_conet_fr_an2012	FALSE	TRUE	82	578	49_parlnet_conet_fr_an2012_82_578	Politics_197	github.com/briatte/parlnet	Unknown
Politics	50	Empirical	parlnet_conet_fr_se1986	FALSE	TRUE	82	578	50_parlnet_conet_fr_se1986_82_578	Politics_198	github.com/briatte/parlnet	Unknown
Politics	51	Empirical	parlnet_conet_fr_se1988	FALSE	TRUE	82	578	51_parlnet_conet_fr_se1988_82_578	Politics_199	github.com/briatte/parlnet	Unknown
Politics	52	Empirical	parlnet_conet_fr_se1993	FALSE	TRUE	82	578	52_parlnet_conet_fr_se1993_82_578	Politics_200	github.com/briatte/parlnet	DM
Politics	53	Empirical	parlnet_conet_fr_se1997	FALSE	TRUE	82	578	53_parlnet_conet_fr_se1997_82_578	Politics_201	github.com/briatte/parlnet	Unknown
Politics	54	Empirical	parlnet_conet_fr_se2002	FALSE	TRUE	82	578	54_parlnet_conet_fr_se2002_82_578	Politics_202	github.com/briatte/parlnet	DM
Politics	55	Empirical	parlnet_conet_fr_se2007	FALSE	TRUE	82	578	55_parlnet_conet_fr_se2007_82_578	Politics_203	github.com/briatte/parlnet	Unknown
Politics	56	Empirical	parlnet_conet_fr_se2012	FALSE	TRUE	82	578	56_parlnet_conet_fr_se2012_82_578	Politics_204	github.com/briatte/parlnet	DM
Politics	57	Empirical	parlnet_conet_hu1998	FALSE	TRUE	82	578	57_parlnet_conet_hu1998_82_578	Politics_205	github.com/briatte/parlnet	Unknown
Politics	58	Empirical	parlnet_conet_hu2002	FALSE	TRUE	82	578	58_parlnet_conet_hu2002_82_578	Politics_206	github.com/briatte/parlnet	Unknown
Politics	59	Empirical	parlnet_conet_hu2006	FALSE	TRUE	82	578	59_parlnet_conet_hu2006_82_578	Politics_207	github.com/briatte/parlnet	Unknown
Politics	60	Empirical	parlnet_conet_hu2010	FALSE	TRUE	82	578	60_parlnet_conet_hu2010_82_578	Politics_208	github.com/briatte/parlnet	Unknown
Politics	61	Empirical	parlnet_conet_hu2014	FALSE	TRUE	82	578	61_parlnet_conet_hu2014_82_578	Politics_209	github.com/briatte/parlnet	Unknown
Politics	62	Empirical	parlnet_conet_il2009	FALSE	TRUE	82	578	62_parlnet_conet_il2009_82_578	Politics_210	github.com/briatte/parlnet	Unknown
Politics	63	Empirical	parlnet_conet_il2013	FALSE	TRUE	82	578	63_parlnet_conet_il2013_82_578	Politics_211	github.com/briatte/parlnet	Unknown
Politics	64	Empirical	parlnet_conet_il2015	FALSE	TRUE	82	578	64_parlnet_conet_il2015_82_578	Politics_212	github.com/briatte/parlnet	Unknown
Politics	65	Empirical	parlnet_conet_is1995	FALSE	TRUE	82	578	65_parlnet_conet_is1995_82_578	Politics_213	github.com/briatte/parlnet	Unknown
Politics	66	Empirical	parlnet_conet_is1999	FALSE	TRUE	82	578	66_parlnet_conet_is1999_82_578	Politics_214	github.com/briatte/parlnet	Unknown
Politics	67	Empirical	parlnet_conet_is2003	FALSE	TRUE	82	578	67_parlnet_conet_is2003_82_578	Politics_215	github.com/briatte/parlnet	Unknown
Politics	68	Empirical	parlnet_conet_is2007	FALSE	TRUE	82	578	68_parlnet_conet_is2007_82_578	Politics_216	github.com/briatte/parlnet	DM
Politics	69	Empirical	parlnet_conet_is2009	FALSE	TRUE	82	578	69_parlnet_conet_is2009_82_578	Politics_217	github.com/briatte/parlnet	DM
Politics	70	Empirical	parlnet_conet_is2013	FALSE	TRUE	82	578	70_parlnet_conet_is2013_82_578	Politics_218	github.com/briatte/parlnet	DM
Politics	71	Empirical	parlnet_conet_it_ca1983	FALSE	TRUE	82	578	71_parlnet_conet_it_ca1983_82_578	Politics_219	github.com/briatte/parlnet	DM
Politics	72	Empirical	parlnet_conet_it_ca1987	FALSE	TRUE	82	578	72_parlnet_conet_it_ca1987_82_578	Politics_220	github.com/briatte/parlnet	DM
Politics	73	Empirical	parlnet_conet_it_ca1992	FALSE	TRUE	82	578	73_parlnet_conet_it_ca1992_82_578	Politics_221	github.com/briatte/parlnet	Unknown
Politics	74	Empirical	parlnet_conet_it_ca1994	FALSE	TRUE	82	578	74_parlnet_conet_it_ca1994_82_578	Politics_222	github.com/briatte/parlnet	DM
Politics	75	Empirical	parlnet_conet_it_ca1996	FALSE	TRUE	82	578	75_parlnet_conet_it_ca1996_82_578	Politics_223	github.com/briatte/parlnet	DM
Politics	76	Empirical	parlnet_conet_it_ca2001	FALSE	TRUE	82	578	76_parlnet_conet_it_ca2001_82_578	Politics_224	github.com/briatte/parlnet	Unknown
Politics	77	Empirical	parlnet_conet_it_ca2006	FALSE	TRUE	82	578	77_parlnet_conet_it_ca2006_82_578	Politics_225	github.com/briatte/parlnet	Unknown
Politics	78	Empirical	parlnet_conet_it_ca2008	FALSE	TRUE	82	578	78_parlnet_conet_it_ca2008_82_578	Politics_226	github.com/briatte/parlnet	Unknown
Politics	79	Empirical	parlnet_conet_it_ca2013	FALSE	TRUE	82	578	79_parlnet_conet_it_ca2013_82_578	Politics_227	github.com/briatte/parlnet	Unknown
Politics	80	Empirical	parlnet_conet_it_se1996	FALSE	TRUE	82	578	80_parlnet_conet_it_se1996_82_578	Politics_228	github.com/briatte/parlnet	Unknown
Politics	81	Empirical	parlnet_conet_it_se2001	FALSE	TRUE	82	578	81_parlnet_conet_it_se2001_82_578	Politics_229	github.com/briatte/parlnet	Unknown
Politics	82	Empirical	parlnet_conet_it_se2006	FALSE	TRUE	82	578	82_parlnet_conet_it_se2006_82_578	Politics_230	github.com/briatte/parlnet	DM
Politics	83	Empirical	parlnet_conet_it_se2008	FALSE	TRUE	82	578	83_parlnet_conet_it_se2008_82_578	Politics_231	github.com/briatte/parlnet	Unknown
Politics	84	Empirical	parlnet_conet_it_se2013	FALSE	TRUE	82	578	84_parlnet_conet_it_se2013_82_578	Politics_232	github.com/briatte/parlnet	DM
Politics	85	Empirical	parlnet_conet_lt1996	FALSE	TRUE	82	578	85_parlnet_conet_lt1996_82_578	Politics_233	github.com/briatte/parlnet	Unknown
Politics	86	Empirical	parlnet_conet_lt2000	FALSE	TRUE	82	578	86_parlnet_conet_lt2000_82_578	Politics_234	github.com/briatte/parlnet	DM
Politics	87	Empirical	parlnet_conet_lt2004	FALSE	TRUE	82	578	87_parlnet_conet_lt2004_82_578	Politics_235	github.com/briatte/parlnet	DM
Politics	88	Empirical	parlnet_conet_lt2008	FALSE	TRUE	82	578	88_parlnet_conet_lt2008_82_578	Politics_236	github.com/briatte/parlnet	DM
Politics	89	Empirical	parlnet_conet_lt2012	FALSE	TRUE	82	578	89_parlnet_conet_lt2012_82_578	Politics_237	github.com/briatte/parlnet	DM
Politics	90	Empirical	parlnet_conet_no1985	FALSE	TRUE	82	578	90_parlnet_conet_no1985_82_578	Politics_238	github.com/briatte/parlnet	Unknown
Politics	91	Empirical	parlnet_conet_no1989	FALSE	TRUE	82	578	91_parlnet_conet_no1989_82_578	Politics_239	github.com/briatte/parlnet	Unknown
Politics	92	Empirical	parlnet_conet_no1993	FALSE	TRUE	82	578	92_parlnet_conet_no1993_82_578	Politics_240	github.com/briatte/parlnet	DM
Politics	93	Empirical	parlnet_conet_no1997	FALSE	TRUE	82	578	93_parlnet_conet_no1997_82_578	Politics_241	github.com/briatte/parlnet	DM
Politics	94	Empirical	parlnet_conet_no2001	FALSE	TRUE	82	578	94_parlnet_conet_no2001_82_578	Politics_242	github.com/briatte/parlnet	Unknown
Politics	95	Empirical	parlnet_conet_no2005	FALSE	TRUE	82	578	95_parlnet_conet_no2005_82_578	Politics_243	github.com/briatte/parlnet	DM
Politics	96	Empirical	parlnet_conet_no2009	FALSE	TRUE	82	578	96_parlnet_conet_no2009_82_578	Politics_244	github.com/briatte/parlnet	DM
Politics	97	Empirical	parlnet_conet_no2013	FALSE	TRUE	82	578	97_parlnet_conet_no2013_82_578	Politics_245	github.com/briatte/parlnet	Unknown
Politics	98	Empirical	parlnet_conet_pt2005	FALSE	TRUE	82	578	98_parlnet_conet_pt2005_82_578	Politics_246	github.com/briatte/parlnet	DM
Politics	99	Empirical	parlnet_conet_pt2009	FALSE	TRUE	82	578	99_parlnet_conet_pt2009_82_578	Politics_247	github.com/briatte/parlnet	DM
Politics	100	Empirical	parlnet_conet_pt2011	FALSE	TRUE	82	578	100_parlnet_conet_pt2011_82_578	Politics_248	github.com/briatte/parlnet	Unknown
Politics	101	Empirical	parlnet_conet_ro_ca1996	FALSE	TRUE	82	578	101_parlnet_conet_ro_ca1996_82_578	Politics_249	github.com/briatte/parlnet	Unknown
Politics	102	Empirical	parlnet_conet_ro_ca2000	FALSE	TRUE	82	578	102_parlnet_conet_ro_ca2000_82_578	Politics_250	github.com/briatte/parlnet	Unknown
Politics	103	Empirical	parlnet_conet_ro_ca2004	FALSE	TRUE	82	578	103_parlnet_conet_ro_ca2004_82_578	Politics_251	github.com/briatte/parlnet	DM
Politics	104	Empirical	parlnet_conet_ro_ca2008	FALSE	TRUE	82	578	104_parlnet_conet_ro_ca2008_82_578	Politics_252	github.com/briatte/parlnet	Unknown
Politics	105	Empirical	parlnet_conet_ro_ca2012	FALSE	TRUE	82	578	105_parlnet_conet_ro_ca2012_82_578	Politics_253	github.com/briatte/parlnet	Unknown
Politics	106	Empirical	parlnet_conet_ro_se1996	FALSE	TRUE	82	578	106_parlnet_conet_ro_se1996_82_578	Politics_254	github.com/briatte/parlnet	Unknown
Politics	107	Empirical	parlnet_conet_ro_se2000	FALSE	TRUE	82	578	107_parlnet_conet_ro_se2000_82_578	Politics_255	github.com/briatte/parlnet	DM
Politics	108	Empirical	parlnet_conet_ro_se2004	FALSE	TRUE	82	578	108_parlnet_conet_ro_se2004_82_578	Politics_256	github.com/briatte/parlnet	Unknown
Politics	109	Empirical	parlnet_conet_ro_se2008	FALSE	TRUE	82	578	109_parlnet_conet_ro_se2008_82_578	Politics_257	github.com/briatte/parlnet	DM
Politics	110	Empirical	parlnet_conet_ro_se2012	FALSE	TRUE	82	578	110_parlnet_conet_ro_se2012_82_578	Politics_258	github.com/briatte/parlnet	DM
Politics	111	Empirical	parlnet_conet_se1988	FALSE	TRUE	82	578	111_parlnet_conet_se1988_82_578	Politics_259	github.com/briatte/parlnet	DM
Politics	112	Empirical	parlnet_conet_se1991	FALSE	TRUE	82	578	112_parlnet_conet_se1991_82_578	Politics_260	github.com/briatte/parlnet	Unknown
Politics	113	Empirical	parlnet_conet_se1994	FALSE	TRUE	82	578	113_parlnet_conet_se1994_82_578	Politics_261	github.com/briatte/parlnet	Unknown
Politics	114	Empirical	parlnet_conet_se1998	FALSE	TRUE	82	578	114_parlnet_conet_se1998_82_578	Politics_262	github.com/briatte/parlnet	Unknown
Politics	115	Empirical	parlnet_conet_se2002	FALSE	TRUE	82	578	115_parlnet_conet_se2002_82_578	Politics_263	github.com/briatte/parlnet	Unknown
Politics	116	Empirical	parlnet_conet_se2006	FALSE	TRUE	82	578	116_parlnet_conet_se2006_82_578	Politics_264	github.com/briatte/parlnet	DM
Politics	117	Empirical	parlnet_conet_se2010	FALSE	TRUE	82	578	117_parlnet_conet_se2010_82_578	Politics_265	github.com/briatte/parlnet	DM
Politics	118	Empirical	parlnet_conet_se2014	FALSE	TRUE	82	578	118_parlnet_conet_se2014_82_578	Politics_266	github.com/briatte/parlnet	DM
Politics	119	Empirical	parlnet_conet_sk1998	FALSE	TRUE	82	578	119_parlnet_conet_sk1998_82_578	Politics_267	github.com/briatte/parlnet	DM
Politics	120	Empirical	parlnet_conet_sk2002	FALSE	TRUE	82	578	120_parlnet_conet_sk2002_82_578	Politics_268	github.com/briatte/parlnet	Unknown
Politics	121	Empirical	parlnet_conet_sk2006	FALSE	TRUE	82	578	121_parlnet_conet_sk2006_82_578	Politics_269	github.com/briatte/parlnet	Unknown
Politics	122	Empirical	parlnet_conet_sk2010	FALSE	TRUE	82	578	122_parlnet_conet_sk2010_82_578	Politics_270	github.com/briatte/parlnet	DM
Politics	123	Empirical	parlnet_conet_sk2012	FALSE	TRUE	82	578	123_parlnet_conet_sk2012_82_578	Politics_271	github.com/briatte/parlnet	Unknown
Politics	124	Empirical	parlnet_net_at1994	FALSE	TRUE	82	578	124_parlnet_net_at1994_82_578	Politics_272	github.com/briatte/parlnet	DM
Politics	125	Empirical	parlnet_net_at1995	FALSE	TRUE	82	578	125_parlnet_net_at1995_82_578	Politics_273	github.com/briatte/parlnet	DM
Politics	126	Empirical	parlnet_net_at1999	FALSE	TRUE	82	578	126_parlnet_net_at1999_82_578	Politics_274	github.com/briatte/parlnet	DM
Politics	127	Empirical	parlnet_net_at2002	FALSE	TRUE	82	578	127_parlnet_net_at2002_82_578	Politics_275	github.com/briatte/parlnet	Unknown
Politics	128	Empirical	parlnet_net_at2006	FALSE	TRUE	82	578	128_parlnet_net_at2006_82_578	Politics_276	github.com/briatte/parlnet	DM
Politics	129	Empirical	parlnet_net_at2008	FALSE	TRUE	82	578	129_parlnet_net_at2008_82_578	Politics_277	github.com/briatte/parlnet	Unknown
Politics	130	Empirical	parlnet_net_at2013	FALSE	TRUE	82	578	130_parlnet_net_at2013_82_578	Politics_278	github.com/briatte/parlnet	Unknown
Politics	131	Empirical	parlnet_net_be_ch1991	FALSE	TRUE	82	578	131_parlnet_net_be_ch1991_82_578	Politics_279	github.com/briatte/parlnet	DM
Politics	132	Empirical	parlnet_net_be_ch1995	FALSE	TRUE	82	578	132_parlnet_net_be_ch1995_82_578	Politics_280	github.com/briatte/parlnet	Unknown
Politics	133	Empirical	parlnet_net_be_ch1999	FALSE	TRUE	82	578	133_parlnet_net_be_ch1999_82_578	Politics_281	github.com/briatte/parlnet	DM
Politics	134	Empirical	parlnet_net_be_ch2003	FALSE	TRUE	82	578	134_parlnet_net_be_ch2003_82_578	Politics_282	github.com/briatte/parlnet	Unknown
Politics	135	Empirical	parlnet_net_be_ch2007	FALSE	TRUE	82	578	135_parlnet_net_be_ch2007_82_578	Politics_283	github.com/briatte/parlnet	DM
Politics	136	Empirical	parlnet_net_be_ch2010	FALSE	TRUE	82	578	136_parlnet_net_be_ch2010_82_578	Politics_284	github.com/briatte/parlnet	DM
Politics	137	Empirical	parlnet_net_be_ch2014	FALSE	TRUE	82	578	137_parlnet_net_be_ch2014_82_578	Politics_285	github.com/briatte/parlnet	DM
Politics	138	Empirical	parlnet_net_be_se1995	FALSE	TRUE	82	578	138_parlnet_net_be_se1995_82_578	Politics_286	github.com/briatte/parlnet	Unknown
Politics	139	Empirical	parlnet_net_be_se1999	FALSE	TRUE	82	578	139_parlnet_net_be_se1999_82_578	Politics_287	github.com/briatte/parlnet	Unknown
Politics	140	Empirical	parlnet_net_be_se2003	FALSE	TRUE	82	578	140_parlnet_net_be_se2003_82_578	Politics_288	github.com/briatte/parlnet	DM
Politics	141	Empirical	parlnet_net_be_se2007	FALSE	TRUE	82	578	141_parlnet_net_be_se2007_82_578	Politics_289	github.com/briatte/parlnet	DM
Politics	142	Empirical	parlnet_net_be_se2010	FALSE	TRUE	82	578	142_parlnet_net_be_se2010_82_578	Politics_290	github.com/briatte/parlnet	Unknown
Politics	143	Empirical	parlnet_net_bg2005	FALSE	TRUE	82	578	143_parlnet_net_bg2005_82_578	Politics_291	github.com/briatte/parlnet	Unknown
Politics	144	Empirical	parlnet_net_bg2009	FALSE	TRUE	82	578	144_parlnet_net_bg2009_82_578	Politics_292	github.com/briatte/parlnet	DM
Politics	145	Empirical	parlnet_net_bg2013	FALSE	TRUE	82	578	145_parlnet_net_bg2013_82_578	Politics_293	github.com/briatte/parlnet	DM
Politics	146	Empirical	parlnet_net_bg2014	FALSE	TRUE	82	578	146_parlnet_net_bg2014_82_578	Politics_294	github.com/briatte/parlnet	DM
Politics	147	Empirical	parlnet_net_ch_cn1995	FALSE	TRUE	82	578	147_parlnet_net_ch_cn1995_82_578	Politics_295	github.com/briatte/parlnet	DM
Politics	148	Empirical	parlnet_net_ch_cn1999	FALSE	TRUE	82	578	148_parlnet_net_ch_cn1999_82_578	Politics_296	github.com/briatte/parlnet	DM
Politics	149	Empirical	parlnet_net_ch_cn2003	FALSE	TRUE	82	578	149_parlnet_net_ch_cn2003_82_578	Politics_297	github.com/briatte/parlnet	DM
Politics	150	Empirical	parlnet_net_ch_cn2007	FALSE	TRUE	82	578	150_parlnet_net_ch_cn2007_82_578	Politics_298	github.com/briatte/parlnet	Unknown
Politics	151	Empirical	parlnet_net_ch_cn2011	FALSE	TRUE	82	578	151_parlnet_net_ch_cn2011_82_578	Politics_299	github.com/briatte/parlnet	Unknown
Politics	152	Empirical	parlnet_net_ch_cs1995	FALSE	TRUE	82	578	152_parlnet_net_ch_cs1995_82_578	Politics_300	github.com/briatte/parlnet	Unknown
Politics	153	Empirical	parlnet_net_ch_cs1999	FALSE	TRUE	82	578	153_parlnet_net_ch_cs1999_82_578	Politics_301	github.com/briatte/parlnet	Unknown
Politics	154	Empirical	parlnet_net_ch_cs2003	FALSE	TRUE	82	578	154_parlnet_net_ch_cs2003_82_578	Politics_302	github.com/briatte/parlnet	Unknown
Politics	155	Empirical	parlnet_net_ch_cs2007	FALSE	TRUE	82	578	155_parlnet_net_ch_cs2007_82_578	Politics_303	github.com/briatte/parlnet	DM
Politics	156	Empirical	parlnet_net_ch_cs2011	FALSE	TRUE	82	578	156_parlnet_net_ch_cs2011_82_578	Politics_304	github.com/briatte/parlnet	Unknown
Politics	157	Empirical	parlnet_net_cz_po1996	FALSE	TRUE	82	578	157_parlnet_net_cz_po1996_82_578	Politics_305	github.com/briatte/parlnet	Unknown
Politics	158	Empirical	parlnet_net_cz_po1998	FALSE	TRUE	82	578	158_parlnet_net_cz_po1998_82_578	Politics_306	github.com/briatte/parlnet	Unknown
Politics	159	Empirical	parlnet_net_cz_po2002	FALSE	TRUE	82	578	159_parlnet_net_cz_po2002_82_578	Politics_307	github.com/briatte/parlnet	Unknown
Politics	160	Empirical	parlnet_net_cz_po2006	FALSE	TRUE	82	578	160_parlnet_net_cz_po2006_82_578	Politics_308	github.com/briatte/parlnet	DM
Politics	161	Empirical	parlnet_net_cz_po2010	FALSE	TRUE	82	578	161_parlnet_net_cz_po2010_82_578	Politics_309	github.com/briatte/parlnet	Unknown
Politics	162	Empirical	parlnet_net_cz_po2013	FALSE	TRUE	82	578	162_parlnet_net_cz_po2013_82_578	Politics_310	github.com/briatte/parlnet	Unknown
Politics	163	Empirical	parlnet_net_cz_se1996	FALSE	TRUE	82	578	163_parlnet_net_cz_se1996_82_578	Politics_311	github.com/briatte/parlnet	Unknown
Politics	164	Empirical	parlnet_net_cz_se1998	FALSE	TRUE	82	578	164_parlnet_net_cz_se1998_82_578	Politics_312	github.com/briatte/parlnet	Unknown
Politics	165	Empirical	parlnet_net_cz_se2002	FALSE	TRUE	82	578	165_parlnet_net_cz_se2002_82_578	Politics_313	github.com/briatte/parlnet	DM
Politics	166	Empirical	parlnet_net_cz_se2006	FALSE	TRUE	82	578	166_parlnet_net_cz_se2006_82_578	Politics_314	github.com/briatte/parlnet	Unknown
Politics	167	Empirical	parlnet_net_cz_se2010	FALSE	TRUE	82	578	167_parlnet_net_cz_se2010_82_578	Politics_315	github.com/briatte/parlnet	Unknown
Politics	168	Empirical	parlnet_net_cz_se2013	FALSE	TRUE	82	578	168_parlnet_net_cz_se2013_82_578	Politics_316	github.com/briatte/parlnet	DM
Politics	169	Empirical	parlnet_net_dk2004	FALSE	TRUE	82	578	169_parlnet_net_dk2004_82_578	Politics_317	github.com/briatte/parlnet	Unknown
Politics	170	Empirical	parlnet_net_dk2005	FALSE	TRUE	82	578	170_parlnet_net_dk2005_82_578	Politics_318	github.com/briatte/parlnet	DM
Politics	171	Empirical	parlnet_net_dk2007	FALSE	TRUE	82	578	171_parlnet_net_dk2007_82_578	Politics_319	github.com/briatte/parlnet	Unknown
Politics	172	Empirical	parlnet_net_dk2011	FALSE	TRUE	82	578	172_parlnet_net_dk2011_82_578	Politics_320	github.com/briatte/parlnet	Unknown
Politics	173	Empirical	parlnet_net_dk2015	FALSE	TRUE	82	578	173_parlnet_net_dk2015_82_578	Politics_321	github.com/briatte/parlnet	DM
Politics	174	Empirical	parlnet_net_ee2007	FALSE	TRUE	82	578	174_parlnet_net_ee2007_82_578	Politics_322	github.com/briatte/parlnet	DM
Politics	175	Empirical	parlnet_net_ee2011	FALSE	TRUE	82	578	175_parlnet_net_ee2011_82_578	Politics_323	github.com/briatte/parlnet	Unknown
Politics	176	Empirical	parlnet_net_ee2015	FALSE	TRUE	82	578	176_parlnet_net_ee2015_82_578	Politics_324	github.com/briatte/parlnet	DM
Politics	177	Empirical	parlnet_net_fi1999	FALSE	TRUE	82	578	177_parlnet_net_fi1999_82_578	Politics_325	github.com/briatte/parlnet	Unknown
Politics	178	Empirical	parlnet_net_fi2003	FALSE	TRUE	82	578	178_parlnet_net_fi2003_82_578	Politics_326	github.com/briatte/parlnet	DM
Politics	179	Empirical	parlnet_net_fi2007	FALSE	TRUE	82	578	179_parlnet_net_fi2007_82_578	Politics_327	github.com/briatte/parlnet	DM
Politics	180	Empirical	parlnet_net_fi2011	FALSE	TRUE	82	578	180_parlnet_net_fi2011_82_578	Politics_328	github.com/briatte/parlnet	Unknown
Politics	181	Empirical	parlnet_net_fr_an1986	FALSE	TRUE	82	578	181_parlnet_net_fr_an1986_82_578	Politics_329	github.com/briatte/parlnet	DM
Politics	182	Empirical	parlnet_net_fr_an1988	FALSE	TRUE	82	578	182_parlnet_net_fr_an1988_82_578	Politics_330	github.com/briatte/parlnet	Unknown
Politics	183	Empirical	parlnet_net_fr_an1997	FALSE	TRUE	82	578	183_parlnet_net_fr_an1997_82_578	Politics_331	github.com/briatte/parlnet	DM
Politics	184	Empirical	parlnet_net_fr_an2002	FALSE	TRUE	82	578	184_parlnet_net_fr_an2002_82_578	Politics_332	github.com/briatte/parlnet	Unknown
Politics	185	Empirical	parlnet_net_fr_an2007	FALSE	TRUE	82	578	185_parlnet_net_fr_an2007_82_578	Politics_333	github.com/briatte/parlnet	DM
Politics	186	Empirical	parlnet_net_fr_an2012	FALSE	TRUE	82	578	186_parlnet_net_fr_an2012_82_578	Politics_334	github.com/briatte/parlnet	Unknown
Politics	187	Empirical	parlnet_net_fr_se1986	FALSE	TRUE	82	578	187_parlnet_net_fr_se1986_82_578	Politics_335	github.com/briatte/parlnet	Unknown
Politics	188	Empirical	parlnet_net_fr_se1988	FALSE	TRUE	82	578	188_parlnet_net_fr_se1988_82_578	Politics_336	github.com/briatte/parlnet	Unknown
Politics	189	Empirical	parlnet_net_fr_se1993	FALSE	TRUE	82	578	189_parlnet_net_fr_se1993_82_578	Politics_337	github.com/briatte/parlnet	Unknown
Politics	190	Empirical	parlnet_net_fr_se1997	FALSE	TRUE	82	578	190_parlnet_net_fr_se1997_82_578	Politics_338	github.com/briatte/parlnet	DM
Politics	191	Empirical	parlnet_net_fr_se2002	FALSE	TRUE	82	578	191_parlnet_net_fr_se2002_82_578	Politics_339	github.com/briatte/parlnet	Unknown
Politics	192	Empirical	parlnet_net_fr_se2007	FALSE	TRUE	82	578	192_parlnet_net_fr_se2007_82_578	Politics_340	github.com/briatte/parlnet	Unknown
Politics	193	Empirical	parlnet_net_fr_se2012	FALSE	TRUE	82	578	193_parlnet_net_fr_se2012_82_578	Politics_341	github.com/briatte/parlnet	DM
Politics	194	Empirical	parlnet_net_hu1998	FALSE	TRUE	82	578	194_parlnet_net_hu1998_82_578	Politics_342	github.com/briatte/parlnet	DM
Politics	195	Empirical	parlnet_net_hu2002	FALSE	TRUE	82	578	195_parlnet_net_hu2002_82_578	Politics_343	github.com/briatte/parlnet	Unknown
Politics	196	Empirical	parlnet_net_hu2006	FALSE	TRUE	82	578	196_parlnet_net_hu2006_82_578	Politics_344	github.com/briatte/parlnet	Unknown
Politics	197	Empirical	parlnet_net_hu2010	FALSE	TRUE	82	578	197_parlnet_net_hu2010_82_578	Politics_345	github.com/briatte/parlnet	Unknown
Politics	198	Empirical	parlnet_net_hu2014	FALSE	TRUE	82	578	198_parlnet_net_hu2014_82_578	Politics_346	github.com/briatte/parlnet	DM
Politics	199	Empirical	parlnet_net_ie_da1997	FALSE	TRUE	82	578	199_parlnet_net_ie_da1997_82_578	Politics_347	github.com/briatte/parlnet	DM
Politics	200	Empirical	parlnet_net_ie_da2002	FALSE	TRUE	82	578	200_parlnet_net_ie_da2002_82_578	Politics_348	github.com/briatte/parlnet	DM
Politics	201	Empirical	parlnet_net_ie_da2007	FALSE	TRUE	82	578	201_parlnet_net_ie_da2007_82_578	Politics_349	github.com/briatte/parlnet	DM
Politics	202	Empirical	parlnet_net_ie_da2011	FALSE	TRUE	82	578	202_parlnet_net_ie_da2011_82_578	Politics_350	github.com/briatte/parlnet	Unknown
Politics	203	Empirical	parlnet_net_ie_se1997	FALSE	TRUE	82	578	203_parlnet_net_ie_se1997_82_578	Politics_351	github.com/briatte/parlnet	Unknown
Politics	204	Empirical	parlnet_net_ie_se2002	FALSE	TRUE	82	578	204_parlnet_net_ie_se2002_82_578	Politics_352	github.com/briatte/parlnet	Unknown
Politics	205	Empirical	parlnet_net_ie_se2007	FALSE	TRUE	82	578	205_parlnet_net_ie_se2007_82_578	Politics_353	github.com/briatte/parlnet	DM
Politics	206	Empirical	parlnet_net_ie_se2011	FALSE	TRUE	82	578	206_parlnet_net_ie_se2011_82_578	Politics_354	github.com/briatte/parlnet	Unknown
Politics	207	Empirical	parlnet_net_il2009	FALSE	TRUE	82	578	207_parlnet_net_il2009_82_578	Politics_355	github.com/briatte/parlnet	Unknown
Politics	208	Empirical	parlnet_net_il2013	FALSE	TRUE	82	578	208_parlnet_net_il2013_82_578	Politics_356	github.com/briatte/parlnet	DM
Politics	209	Empirical	parlnet_net_il2015	FALSE	TRUE	82	578	209_parlnet_net_il2015_82_578	Politics_357	github.com/briatte/parlnet	DM
Politics	210	Empirical	parlnet_net_is1995	FALSE	TRUE	82	578	210_parlnet_net_is1995_82_578	Politics_358	github.com/briatte/parlnet	DM
Politics	211	Empirical	parlnet_net_is1999	FALSE	TRUE	82	578	211_parlnet_net_is1999_82_578	Politics_359	github.com/briatte/parlnet	DM
Politics	212	Empirical	parlnet_net_is2003	FALSE	TRUE	82	578	212_parlnet_net_is2003_82_578	Politics_360	github.com/briatte/parlnet	DM
Politics	213	Empirical	parlnet_net_is2007	FALSE	TRUE	82	578	213_parlnet_net_is2007_82_578	Politics_361	github.com/briatte/parlnet	Unknown
Politics	214	Empirical	parlnet_net_is2009	FALSE	TRUE	82	578	214_parlnet_net_is2009_82_578	Politics_362	github.com/briatte/parlnet	DM
Politics	215	Empirical	parlnet_net_is2013	FALSE	TRUE	82	578	215_parlnet_net_is2013_82_578	Politics_363	github.com/briatte/parlnet	Unknown
Politics	216	Empirical	parlnet_net_it_ca1983	FALSE	TRUE	82	578	216_parlnet_net_it_ca1983_82_578	Politics_364	github.com/briatte/parlnet	DM
Politics	217	Empirical	parlnet_net_it_ca1987	FALSE	TRUE	82	578	217_parlnet_net_it_ca1987_82_578	Politics_365	github.com/briatte/parlnet	Unknown
Politics	218	Empirical	parlnet_net_it_ca1992	FALSE	TRUE	82	578	218_parlnet_net_it_ca1992_82_578	Politics_366	github.com/briatte/parlnet	DM
Politics	219	Empirical	parlnet_net_it_ca1994	FALSE	TRUE	82	578	219_parlnet_net_it_ca1994_82_578	Politics_367	github.com/briatte/parlnet	Unknown
Politics	220	Empirical	parlnet_net_it_ca1996	FALSE	TRUE	82	578	220_parlnet_net_it_ca1996_82_578	Politics_368	github.com/briatte/parlnet	DM
Politics	221	Empirical	parlnet_net_it_ca2001	FALSE	TRUE	82	578	221_parlnet_net_it_ca2001_82_578	Politics_369	github.com/briatte/parlnet	Unknown
Politics	222	Empirical	parlnet_net_it_ca2006	FALSE	TRUE	82	578	222_parlnet_net_it_ca2006_82_578	Politics_370	github.com/briatte/parlnet	DM
Politics	223	Empirical	parlnet_net_it_ca2008	FALSE	TRUE	82	578	223_parlnet_net_it_ca2008_82_578	Politics_371	github.com/briatte/parlnet	Unknown
Politics	224	Empirical	parlnet_net_it_ca2013	FALSE	TRUE	82	578	224_parlnet_net_it_ca2013_82_578	Politics_372	github.com/briatte/parlnet	Unknown
Politics	225	Empirical	parlnet_net_it_se1996	FALSE	TRUE	82	578	225_parlnet_net_it_se1996_82_578	Politics_373	github.com/briatte/parlnet	DM
Politics	226	Empirical	parlnet_net_it_se2001	FALSE	TRUE	82	578	226_parlnet_net_it_se2001_82_578	Politics_374	github.com/briatte/parlnet	Unknown
Politics	227	Empirical	parlnet_net_it_se2006	FALSE	TRUE	82	578	227_parlnet_net_it_se2006_82_578	Politics_375	github.com/briatte/parlnet	Unknown
Politics	228	Empirical	parlnet_net_it_se2008	FALSE	TRUE	82	578	228_parlnet_net_it_se2008_82_578	Politics_376	github.com/briatte/parlnet	Unknown
Politics	229	Empirical	parlnet_net_it_se2013	FALSE	TRUE	82	578	229_parlnet_net_it_se2013_82_578	Politics_377	github.com/briatte/parlnet	DM
Politics	230	Empirical	parlnet_net_lt1992	FALSE	TRUE	82	578	230_parlnet_net_lt1992_82_578	Politics_378	github.com/briatte/parlnet	DM
Politics	231	Empirical	parlnet_net_lt1996	FALSE	TRUE	82	578	231_parlnet_net_lt1996_82_578	Politics_379	github.com/briatte/parlnet	Unknown
Politics	232	Empirical	parlnet_net_lt2000	FALSE	TRUE	82	578	232_parlnet_net_lt2000_82_578	Politics_380	github.com/briatte/parlnet	Unknown
Politics	233	Empirical	parlnet_net_lt2004	FALSE	TRUE	82	578	233_parlnet_net_lt2004_82_578	Politics_381	github.com/briatte/parlnet	DM
Politics	234	Empirical	parlnet_net_lt2008	FALSE	TRUE	82	578	234_parlnet_net_lt2008_82_578	Politics_382	github.com/briatte/parlnet	Unknown
Politics	235	Empirical	parlnet_net_lt2012	FALSE	TRUE	82	578	235_parlnet_net_lt2012_82_578	Politics_383	github.com/briatte/parlnet	DM
Politics	236	Empirical	parlnet_net_no1985	FALSE	TRUE	82	578	236_parlnet_net_no1985_82_578	Politics_384	github.com/briatte/parlnet	DM
Politics	237	Empirical	parlnet_net_no1989	FALSE	TRUE	82	578	237_parlnet_net_no1989_82_578	Politics_385	github.com/briatte/parlnet	DM
Politics	238	Empirical	parlnet_net_no1993	FALSE	TRUE	82	578	238_parlnet_net_no1993_82_578	Politics_386	github.com/briatte/parlnet	Unknown
Politics	239	Empirical	parlnet_net_no1997	FALSE	TRUE	82	578	239_parlnet_net_no1997_82_578	Politics_387	github.com/briatte/parlnet	DM
Politics	240	Empirical	parlnet_net_no2001	FALSE	TRUE	82	578	240_parlnet_net_no2001_82_578	Politics_388	github.com/briatte/parlnet	DM
Politics	241	Empirical	parlnet_net_no2005	FALSE	TRUE	82	578	241_parlnet_net_no2005_82_578	Politics_389	github.com/briatte/parlnet	DM
Politics	242	Empirical	parlnet_net_no2009	FALSE	TRUE	82	578	242_parlnet_net_no2009_82_578	Politics_390	github.com/briatte/parlnet	Unknown
Politics	243	Empirical	parlnet_net_no2013	FALSE	TRUE	82	578	243_parlnet_net_no2013_82_578	Politics_391	github.com/briatte/parlnet	Unknown
Politics	244	Empirical	parlnet_net_pt1991	FALSE	TRUE	82	578	244_parlnet_net_pt1991_82_578	Politics_392	github.com/briatte/parlnet	Unknown
Politics	245	Empirical	parlnet_net_pt1995	FALSE	TRUE	82	578	245_parlnet_net_pt1995_82_578	Politics_393	github.com/briatte/parlnet	DM
Politics	246	Empirical	parlnet_net_pt1999	FALSE	TRUE	82	578	246_parlnet_net_pt1999_82_578	Politics_394	github.com/briatte/parlnet	Unknown
Politics	247	Empirical	parlnet_net_pt2002	FALSE	TRUE	82	578	247_parlnet_net_pt2002_82_578	Politics_395	github.com/briatte/parlnet	Unknown
Politics	248	Empirical	parlnet_net_pt2005	FALSE	TRUE	82	578	248_parlnet_net_pt2005_82_578	Politics_396	github.com/briatte/parlnet	DM
Politics	249	Empirical	parlnet_net_pt2009	FALSE	TRUE	82	578	249_parlnet_net_pt2009_82_578	Politics_397	github.com/briatte/parlnet	Unknown
Politics	250	Empirical	parlnet_net_pt2011	FALSE	TRUE	82	578	250_parlnet_net_pt2011_82_578	Politics_398	github.com/briatte/parlnet	Unknown
Politics	251	Empirical	parlnet_net_ro_ca1996	FALSE	TRUE	82	578	251_parlnet_net_ro_ca1996_82_578	Politics_399	github.com/briatte/parlnet	Unknown
Politics	252	Empirical	parlnet_net_ro_ca2000	FALSE	TRUE	82	578	252_parlnet_net_ro_ca2000_82_578	Politics_400	github.com/briatte/parlnet	DM
Politics	253	Empirical	parlnet_net_ro_ca2004	FALSE	TRUE	82	578	253_parlnet_net_ro_ca2004_82_578	Politics_401	github.com/briatte/parlnet	Unknown
Politics	254	Empirical	parlnet_net_ro_ca2008	FALSE	TRUE	82	578	254_parlnet_net_ro_ca2008_82_578	Politics_402	github.com/briatte/parlnet	DM
Politics	255	Empirical	parlnet_net_ro_ca2012	FALSE	TRUE	82	578	255_parlnet_net_ro_ca2012_82_578	Politics_403	github.com/briatte/parlnet	Unknown
Politics	256	Empirical	parlnet_net_ro_se1996	FALSE	TRUE	82	578	256_parlnet_net_ro_se1996_82_578	Politics_404	github.com/briatte/parlnet	Unknown
Politics	257	Empirical	parlnet_net_ro_se2000	FALSE	TRUE	82	578	257_parlnet_net_ro_se2000_82_578	Politics_405	github.com/briatte/parlnet	DM
Politics	258	Empirical	parlnet_net_ro_se2004	FALSE	TRUE	82	578	258_parlnet_net_ro_se2004_82_578	Politics_406	github.com/briatte/parlnet	DM
Politics	259	Empirical	parlnet_net_ro_se2008	FALSE	TRUE	82	578	259_parlnet_net_ro_se2008_82_578	Politics_407	github.com/briatte/parlnet	DM
Politics	260	Empirical	parlnet_net_ro_se2012	FALSE	TRUE	82	578	260_parlnet_net_ro_se2012_82_578	Politics_408	github.com/briatte/parlnet	DM
Politics	261	Empirical	parlnet_net_se1988	FALSE	TRUE	82	578	261_parlnet_net_se1988_82_578	Politics_409	github.com/briatte/parlnet	DM
Politics	262	Empirical	parlnet_net_se1991	FALSE	TRUE	82	578	262_parlnet_net_se1991_82_578	Politics_410	github.com/briatte/parlnet	DM
Politics	263	Empirical	parlnet_net_se1994	FALSE	TRUE	82	578	263_parlnet_net_se1994_82_578	Politics_411	github.com/briatte/parlnet	Unknown
Politics	264	Empirical	parlnet_net_se1998	FALSE	TRUE	82	578	264_parlnet_net_se1998_82_578	Politics_412	github.com/briatte/parlnet	Unknown
Politics	265	Empirical	parlnet_net_se2002	FALSE	TRUE	82	578	265_parlnet_net_se2002_82_578	Politics_413	github.com/briatte/parlnet	Unknown
Politics	266	Empirical	parlnet_net_se2006	FALSE	TRUE	82	578	266_parlnet_net_se2006_82_578	Politics_414	github.com/briatte/parlnet	Unknown
Politics	267	Empirical	parlnet_net_se2010	FALSE	TRUE	82	578	267_parlnet_net_se2010_82_578	Politics_415	github.com/briatte/parlnet	DM
Politics	268	Empirical	parlnet_net_se2014	FALSE	TRUE	82	578	268_parlnet_net_se2014_82_578	Politics_416	github.com/briatte/parlnet	DM
Politics	269	Empirical	parlnet_net_sk1998	FALSE	TRUE	82	578	269_parlnet_net_sk1998_82_578	Politics_417	github.com/briatte/parlnet	Unknown
Politics	270	Empirical	parlnet_net_sk2002	FALSE	TRUE	82	578	270_parlnet_net_sk2002_82_578	Politics_418	github.com/briatte/parlnet	DM
Politics	271	Empirical	parlnet_net_sk2006	FALSE	TRUE	82	578	271_parlnet_net_sk2006_82_578	Politics_419	github.com/briatte/parlnet	DM
Politics	272	Empirical	parlnet_net_sk2010	FALSE	TRUE	82	578	272_parlnet_net_sk2010_82_578	Politics_420	github.com/briatte/parlnet	DM
Politics	273	Empirical	parlnet_net_sk2012	FALSE	TRUE	82	578	273_parlnet_net_sk2012_82_578	Politics_421	github.com/briatte/parlnet	Unknown
Books	12	Empirical	Shakespeare_JuliusCeasar	FALSE	FALSE	50	580	12_Shakespeare_JuliusCeasar_50_580	Books_144	Rpackage_networkdata	Unknown
Books	13	Empirical	Shakespeare_KingLear	FALSE	FALSE	26	322	13_Shakespeare_KingLear_26_322	Books_145	Rpackage_networkdata	Unknown
Books	14	Empirical	Shakespeare_Macbeth	FALSE	FALSE	41	376	14_Shakespeare_Macbeth_41_376	Books_146	Rpackage_networkdata	Unknown
Books	15	Empirical	Shakespeare_Othello	FALSE	FALSE	27	344	15_Shakespeare_Othello_27_344	Books_147	Rpackage_networkdata	Unknown
Books	16	Empirical	Shakespeare_Hamlet	FALSE	FALSE	34	414	16_Shakespeare_Hamlet_34_414	Books_148	Rpackage_networkdata	Unknown
