# Supplementary material for: Empirically classifying network mechanisms
Source: Sci Rep. 2021 Oct 15;11:20501. doi: 10.1038/s41598-021-99251-7 (PMC8519944; doi:10.1038/s41598-021-99251-7)
Supplement: Supplementary file 4 — Supplementary Table S3. [file 41598_2021_99251_MOESM4_ESM.csv]

Parameter	Value
net_kind	"matrix"
method	"DD"
DD_kind	c("in", "out", "entropy_in", "entropy_out", "clustering_coefficient", "page_rank", "communities", "motifs_3", "motifs_4", "eq_in", "eq_out", "eq_entropy_in", "eq_entropy_out", "eq_clustering_coefficient", "eq_page_rank", "eq_communities", "eq_motifs_3", "eq_motifs_4")
DD_weight	c(8.511410e-02, 8.963590e-02, 1.251839e-01, 9.265856e-02, 1.159167e-01, 5.210307e-05, 1.610671e-03, 9.685994e-03, 2.796527e-02, 3.125041e-03, 3.219366e-02, 1.236764e-01, 1.067495e-01, 1.016483e-01, 5.511850e-03, 6.681370e-02, 7.342467e-03, 5.115892e-03)
cause_orientation	row
max_norm	FALSE
size_different	FALSE
resolution	100
resolution_min	0.01
resolution_max	0.99
reps	50
processes	c("ER", "PA", "DD", "SW", "NM")
power_max	5
best_fit_kind	"avg"
best_fit_sd	0
cores	1
null_reps	500
ks_alternative	"two.sided"
ks_dither	0
connectance_max	0.5
divergence_max	0.5
mutation_max	0.5
null_dist_trim	1
